# Supplementary material for: Evaluation of the Kinetics of Pancreatic Stone Protein as a Predictor of Ventilator-Associated Pneumonia
Source: Biomedicines. 2023 Sep 29;11(10):2676. doi: 10.3390/biomedicines11102676 (PMC10604889; doi:10.3390/biomedicines11102676)
Supplement: Supplementary file 1 [file biomedicines-11-02676-s001.zip]

Archive with 1 entries (1 files):
- biomedicines-2609536-supplementary.pdf
